# Supplementary material for: CancerClock: A DNA Methylation Age Predictor to Identify and Characterize Aging Clock in Pan-Cancer
Source: Front Bioeng Biotechnol. 2019 Dec 4;7:388. doi: 10.3389/fbioe.2019.00388 (PMC6905170; doi:10.3389/fbioe.2019.00388)
Supplement: Supplementary file 1 [file Table_1.XLSX]

## Sheet: Sheet1
Supplementary Table S1. Sample size and age statistics used in study.
	Case sample				Normal sample
Cancer name	Number	Mean Age±SD	Min age	Max age	Number	Mean Age±SD	Min age	Max age
ACC	78	46.31±15.95	14	77	0	-	-	-
BLCA	409	68.03±10.63	34	90	20	68.7±11.77	48	90
BRCA	741	58.03±13.17	26	90	95	57.82±15.24	28	90
CESC	169	47.63±13.79	20	88	2	47.5±10.61	40	55
CHOL	36	63.03±12.85	29	82	9	70.67±8.89	52	82
COAD	282	64.72±13.29	31	90	38	69.37±12.44	40	90
DLBC	26	57.23±12.48	28	75	0	-	-	-
ESCA	186	62.41±11.87	27	90	16	67.69±10.98	45	81
GBM	151	59.42±12.76	21	85	1	-	67	67
HNSC	454	60.88±12.12	19	90	50	62.06±10.63	26	87
KICH	66	51.52±14.3	17	86	0	-	-	-
KIRC	318	61.44±11.78	26	90	160	63.12±11.45	38	90
KIRP	247	61.66±12.16	28	88	43	63.81±12.79	31	83
LAML	194	55.11±16.02	18	88	0	-	-	-
LGG	527	42.79±13.37	14	87	0	-	-	-
LIHC	132	58.98±14.53	17	85	32	58.25±17.44	20	78
LUAD	427	65.02±10.12	33	88	32	64.56±11.56	42	86
LUSC	356	67.61±8.69	40	90	41	68.39±10.03	40	85
MESO	86	63.08±9.78	28	81	0	-	-	-
OV	10	61.7±9.09	48	78	0	-	-	-
PAAD	182	64.84±10.99	35	88	10	67.2±13.77	50	88
PCPG	184	47.26±15.15	19	83	3	45.33±9.29	35	53
PRAD	488	61.03±6.8	41	78	50	61.88±6.53	44	72
READ	88	62.45±12.17	31	90	7	66.57±12.73	49	90
SARC	227	60.71±14.92	20	90	4	67.25±10.5	56	80
SKCM	413	58.81±15.49	15	90	1	-	68	68
STAD	268	65.04±10.55	34	90	2	71±9.9	64	78
TGCT	54	31.46±7.73	20	53	0	-	-	-
THCA	440	47.04±16.08	15	88	52	46.46±17.13	15	81
THYM	121	58.37±12.99	17	84	2	47±1.41	46	48
UCEC	428	64.23±11.21	31	90	34	60.97±11.32	35	90
UCS	57	69.74±9.3	51	90	0	-	-	-
UVM	80	61.65±13.95	22	86	0	-	-	-
