# Supplementary material for: CancerClock: A DNA Methylation Age Predictor to Identify and Characterize Aging Clock in Pan-Cancer
Source: Front Bioeng Biotechnol. 2019 Dec 4;7:388. doi: 10.3389/fbioe.2019.00388 (PMC6905170; doi:10.3389/fbioe.2019.00388)
Supplement: Supplementary file 2 [file Table_2.XLSX]

## Sheet: Sheet1
Supplementary Table S2. Age segmentation and sample size in normal.
Section	Lable	Sample size
X<45	younger	77
45<=x<60	middle-age	203
60<=x<75	younger-old	295
X>=75	older	129
