# Supplementary material for: CancerClock: A DNA Methylation Age Predictor to Identify and Characterize Aging Clock in Pan-Cancer
Source: Front Bioeng Biotechnol. 2019 Dec 4;7:388. doi: 10.3389/fbioe.2019.00388 (PMC6905170; doi:10.3389/fbioe.2019.00388)
Supplement: Supplementary file 3 [file Table_3.XLSX]

## Sheet: Sheet1
Supplementary Table S3. Description of age distribution in study
	Tumor age segment				Normal age segment
Cancer name	Younger	Middle-age	Younger-old	Older	Younger	Middle-age	Younger-old	Older
LAML	48	56	66	24	0	0	0	0
ACC	33	26	17	2	0	0	0	0
BLCA	6	83	188	132	0	6	7	7
LGG	314	143	68	2	0	0	0	0
BRCA	110	294	247	90	21	30	26	18
CESC	71	68	20	10	1	1	0	0
CHOL	3	9	19	5	0	1	4	4
COAD	23	72	112	75	2	7	15	14
ESCA	10	75	65	36	0	4	7	5
GBM	16	55	64	16	0	0	1	0
HNSC	34	167	189	64	2	13	31	4
KICH	22	25	15	4	0	0	0	0
KIRC	23	114	134	47	7	56	66	31
KIRP	23	74	113	37	3	11	19	10
LIHC	18	38	62	14	7	7	12	6
LUAD	14	108	227	78	1	10	14	7
LUSC	4	59	220	73	2	6	23	10
DLBC	5	8	12	1	0	0	0	0
MESO	3	23	51	9	0	0	0	0
OV	0	4	5	1	0	0	0	0
PAAD	9	46	89	38	0	5	2	3
PCPG	84	58	33	9	1	2	0	0
PRAD	4	195	282	7	1	14	35	0
READ	7	30	38	13	0	2	4	1
SARC	31	71	80	45	0	1	2	1
SKCM	74	135	135	69	0	0	1	0
STAD	8	77	133	50	0	0	1	1
TGCT	50	4	0	0	0	0	0	0
THYM	21	37	51	12	0	2	0	0
THCA	204	130	82	24	27	12	9	4
UCS	0	6	34	17	0	0	0	0
UCEC	20	115	221	72	2	13	16	3
UVM	9	27	24	20	0	0	0	0
