# Supplementary material for: CancerClock: A DNA Methylation Age Predictor to Identify and Characterize Aging Clock in Pan-Cancer
Source: Front Bioeng Biotechnol. 2019 Dec 4;7:388. doi: 10.3389/fbioe.2019.00388 (PMC6905170; doi:10.3389/fbioe.2019.00388)
Supplement: Supplementary file 4 [file Table_4.XLSX]

## Sheet: Sheet1
Supplementary Table S4. Description of 282 methylation characteristics.
Methylation characters	Chr	Site
cg04898695	1	6208717
cg05757654	1	11919554
cg09793172	1	21044101
cg04578903	1	21754899
cg23605843	1	26735630
cg01789150	1	28241495
cg13779907	1	38230073
cg13193455	1	38511455
cg18451114	1	38511677
cg09547767	1	39957387
cg05597624	1	44874524
cg04501188	1	47904171
cg20986652	1	48175663
cg06784991	1	53308768
cg22815110	1	63788933
cg26885220	1	65775570
cg14783814	1	98511792
cg21144922	1	109204168
cg27587125	1	109204207
cg18248911	1	111506294
cg15566506	1	111507004
cg00065905	1	116381304
cg22629111	1	166135208
cg21762820	1	166135233
cg26158959	1	210111162
cg23086161	1	211307217
cg26685195	1	220101368
cg24396691	1	220101725
cg18343474	1	229566908
cg20429172	1	248020436
cg26157385	1	248020641
cg00467420	10	1779432
cg06022942	10	8095484
cg13814485	10	8095500
cg22647713	10	8095697
cg01224891	10	8096368
cg14098681	10	8096818
cg18599069	10	8096991
cg03400421	10	23460371
cg22746058	10	23481176
cg16541931	10	25463757
cg25124276	10	25464008
cg17389504	10	28034853
cg18240400	10	46168597
cg00221745	10	104179478
cg11705975	10	120354248
cg03666741	11	9025298
cg03854796	11	31819162
cg22740492	11	31820658
cg27011060	11	31825226
cg13028700	11	31836254
cg05923914	11	45792610
cg24408436	11	64739374
cg08715791	11	66189297
cg19975933	11	74022477
cg15243034	11	77907656
cg20638016	11	122852694
cg10842804	11	124736135
cg22821947	11	133837401
cg08153345	12	2862084
cg08622677	12	3601306
cg24300475	12	3601514
cg22358580	12	54426725
cg00750428	12	106975489
cg08938906	12	106976839
cg01573562	12	113229319
cg23445859	12	122688787
cg07172885	12	133757907
cg05967403	13	28367245
cg24051481	13	95364062
cg24038454	14	36003449
cg13600489	14	36988217
cg05295557	14	36988446
cg14186066	14	60976115
cg24411302	14	74893183
cg12422450	14	93389891
cg17497271	15	40212781
cg16046465	15	44487192
cg06817516	15	45404896
cg18363538	15	52587913
cg02630553	15	60296809
cg00237475	15	68118521
cg10344832	15	68119609
cg11200929	15	78632670
cg10534507	15	82336761
cg23934731	15	89904873
cg05483509	16	2563435
cg08770761	16	2563461
cg03507326	16	2801952
cg16228090	16	3356011
cg24567591	16	3931229
cg21485906	16	29625216
cg06279276	16	67184164
cg07713807	16	69458177
cg07850527	16	89268040
cg06174989	16	90114523
cg01912040	17	1106553
cg17278864	17	12877321
cg10157715	17	35060679
cg03679521	17	37764153
cg10471976	17	42386190
cg13818573	17	43045372
cg01461824	17	46816286
cg26161329	17	56832991
cg26897150	17	57642763
cg03932361	17	72667394
cg09473315	17	76228233
cg22353329	17	77814357
cg26147554	18	712733
cg18139195	18	5890496
cg03740978	18	24127875
cg14631834	18	28623040
cg00234446	18	74208345
cg24578124	19	497828
cg09630437	19	2740301
cg21927946	19	4769688
cg02385167	19	7565757
cg19021738	19	9517604
cg06911487	19	10024282
cg25332298	19	11592958
cg19332452	19	12936719
cg20119148	19	18344195
cg20439889	19	34175554
cg27093143	19	36360605
cg22517995	19	37096588
cg02997982	19	41082291
cg21632975	19	46456210
cg12589298	19	50828905
cg11846956	19	51520382
cg03593550	19	54485404
cg00492868	19	55684882
cg06458239	19	58038573
cg10729426	19	58038585
cg21911021	19	58095011
cg18673377	19	58446898
cg04684267	19	58694502
cg16832267	2	18060102
cg04786857	2	29033897
cg26189067	2	32852828
cg01410359	2	38302230
cg22158769	2	39187539
cg19186145	2	45169562
cg15091323	2	60780474
cg07589899	2	62020677
cg23045594	2	71503883
cg03400443	2	74347616
cg24079702	2	106015771
cg24723140	2	115420215
cg14261272	2	127976400
cg09676860	2	130737664
cg13381486	2	131513632
cg23606718	2	131513927
cg10751726	2	132121314
cg12757011	2	162281111
cg08077337	2	202900063
cg09410607	2	217237040
cg03545227	2	220173100
cg13030331	2	241497599
cg04255879	2	242480918
cg12908899	2	242480945
cg15229481	20	865829
cg11651285	20	21494762
cg07547549	20	44658225
cg17412248	20	44803411
cg02501779	20	54579355
cg15712559	20	58180616
cg05668372	20	62734251
cg13460409	21	38379570
cg06000883	21	39288720
cg07581732	21	39288729
cg02983163	21	47010461
cg04753583	21	47062565
cg12373771	22	17601381
cg12451153	22	37099549
cg14944944	22	45680702
cg21623865	3	9746317
cg06391982	3	13936753
cg19150852	3	43732102
cg17188147	3	48699373
cg12091542	3	48700425
cg04304561	3	49907481
cg18104012	3	62358241
cg10943458	3	120627085
cg12943155	3	127347978
cg07846081	3	131754018
cg02748419	3	141868612
cg05700079	3	147126961
cg21200353	3	183145532
cg00481951	3	187387650
cg25478614	3	187387866
cg05337137	4	6223463
cg21523251	4	8582110
cg08209133	4	48485624
cg18533282	4	52917660
cg08286012	4	81257041
cg08461576	4	102277629
cg25397922	4	113431869
cg05991454	4	147558435
cg13914083	4	158141526
cg22127570	4	174443366
cg06782035	5	16179135
cg19078576	5	17217877
cg17757602	5	42952113
cg15936446	5	42952369
cg22706610	5	59189724
cg26921969	5	92948217
cg19456953	5	95768418
cg06448705	5	135701094
cg09054633	5	136834294
cg16235371	5	140572039
cg09029624	5	140755255
cg13951490	5	140799290
cg15149600	5	145724518
cg00059225	5	151304357
cg04897804	5	157078629
cg07848601	5	170289430
cg24884145	5	172385641
cg10312572	5	175224591
cg16867657	6	11044877
cg22736354	6	18122719
cg06497198	6	18122965
cg07811644	6	24126310
cg06493994	6	25652602
cg01230796	6	25652698
cg02578368	6	26250744
cg04796181	6	27839850
cg08782481	6	27839916
cg20899581	6	27841230
cg07103722	6	31370532
cg18468088	6	35490818
cg25643118	6	80657428
cg24842733	6	84419237
cg00176709	6	85483334
cg02732202	6	100051635
cg02595760	6	100066673
cg21282131	6	136871907
cg00590036	6	158957433
cg01459063	6	158958460
cg13221458	6	160112632
cg11147786	7	19157739
cg15377585	7	19813079
cg26335633	7	64029999
cg10092878	7	73038859
cg27180315	7	75831194
cg13362082	7	96645989
cg13210467	7	99775443
cg24471254	7	100253792
cg16024950	7	100254149
cg26830108	7	100813299
cg25987194	7	107301566
cg22374237	7	126891197
cg26118408	7	126987840
cg02383785	7	127808848
cg00094518	7	130418549
cg18751682	7	130419066
cg14361627	7	130419116
cg08097417	7	130419133
cg07955995	7	130419159
cg05632420	7	130793732
cg27641628	7	134833031
cg09344986	7	140774104
cg07129924	7	155261402
cg22282410	7	158380884
cg07552803	8	24771326
cg02154186	8	26371353
cg22848598	8	38965026
cg02637318	8	38965252
cg06868946	8	56015785
cg02182795	8	57069688
cg16419235	8	57360613
cg23779890	8	75262522
cg12402251	8	91094811
cg01026458	8	91803805
cg08550785	8	104513909
cg02161761	8	120868748
cg14940405	8	142318883
cg25287474	9	14693538
cg16918846	9	38424431
cg00390775	9	79521282
cg10422777	9	79631227
cg21159778	9	117266918
cg18798099	9	140189618
