# Supplementary material for: CancerClock: A DNA Methylation Age Predictor to Identify and Characterize Aging Clock in Pan-Cancer
Source: Front Bioeng Biotechnol. 2019 Dec 4;7:388. doi: 10.3389/fbioe.2019.00388 (PMC6905170; doi:10.3389/fbioe.2019.00388)
Supplement: Supplementary file 5 [file Table_5.XLSX]

## Sheet: Sheet1
Supplementary Table S5. Feature items and related information of significance using Erichr.
Term	P-value	Combined Score	Genes	Part
lysine catabolic process (GO:0006554)	0.006404	12.886	DLST;SLC25A21	BP
lysine metabolic process (GO:0006553)	0.006404	12.2517	DLST;SLC25A21	BP
regulation of vascular endothelial cell proliferation (GO:1905562)	0.006404	9.78253	FLT1;PDPK1	BP
negative regulation of cell communication (GO:0010648)	0.006567	6.77423	FLT1;ROR1;BRAF;EPHB4	BP
androgen receptor signaling pathway (GO:0030521)	0.006703	7.75585	BRCA1;ARID1A;PIAS1	BP
DNA damage response, signal transduction by p53 class mediator resulting in transcription of p21 class mediator (GO:0006978)	0.007425	12.1199	BRCA1;FOXM1	BP
modulation of chemical synaptic transmission (GO:0050804)	0.007803	6.83572	RIMS4;CHRNB4;GRM8;LRP8	BP
negative regulation of signaling (GO:0023057)	0.008134	6.69417	FLT1;ROR1;BRAF;EPHB4	BP
DNA damage response, signal transduction resulting in transcription (GO:0042772)	0.008515	10.7736	BRCA1;FOXM1	BP
regulation of heart contraction (GO:0008016)	0.012844	7.40921	TMIGD3;RNF207;PDE4D;ATP1A1	BP
regulation of sprouting angiogenesis (GO:1903670)	0.014942	9.61365	PDPK1;EPN1	BP
aspartate family amino acid catabolic process (GO:0009068)	0.014942	8.51921	DLST;SLC25A21	BP
positive regulation of phospholipase activity (GO:0010518)	0.014942	8.4358	FLT1;PDPK1	BP
cellular response to interleukin-7 (GO:0098761)	0.014942	8.25625	STAT3;BRWD1	BP
interleukin-7-mediated signaling pathway (GO:0038111)	0.014942	7.79957	STAT3;BRWD1	BP
zinc II ion transport (GO:0006829)	0.017945	9.08544	SLC39A11;SLC39A8	BP
protein localization to membrane (GO:0072657)	0.018178	5.59865	DPP10;PACS1;SH3PXD2B;BRAF;MADCAM1	BP
STAT cascade (GO:0097696)	0.019534	7.51771	STAT3;PIAS1	BP
zinc II ion transmembrane transport (GO:0071577)	0.021179	8.0919	SLC39A11;SLC39A8	BP
regulation of dendritic spine morphogenesis (GO:0061001)	0.021179	7.23498	ARHGAP44;LRP8	BP
positive regulation of kinase activity (GO:0033674)	0.022677	7.18302	FLT1;ROR1;LCP2;EPHB4	BP
transition metal ion homeostasis (GO:0055076)	0.022881	8.35525	TMPRSS6;COMMD1	BP
positive regulation of protein modification by small protein conjugation or removal (GO:1903322)	0.024271	5.21036	COMMD1;BRCA1;PIAS1	BP
intracellular steroid hormone receptor signaling pathway (GO:0030518)	0.025238	4.85585	BRCA1;ARID1A;PIAS1	BP
regulation of neurotransmitter secretion (GO:0046928)	0.028306	5.75158	RIMS4;CHRNB4	BP
negative regulation of response to stimulus (GO:0048585)	0.032811	4.51259	FLT1;ROR1;BRAF;EPHB4	BP
negative regulation of extrinsic apoptotic signaling pathway via death domain receptors (GO:1902042)	0.036249	5.32097	BRCA1;RFFL	BP
vesicle-mediated transport (GO:0016192)	0.040903	5.21033	RHOBTB3;SYT14;COMMD1;TSNARE1;LRP8;MON1A;LRP12;MFSD2A	BP
regulation of cardiac muscle contraction (GO:0055117)	0.044937	6.3556	RNF207;PDE4D	BP
positive regulation of macromolecule metabolic process (GO:0010604)	0.047259	5.52267	RNF207;LAMP3;STAT3;BRAF;BRCA1;WNT3	BP
transmembrane receptor protein tyrosine kinase activity (GO:0004714)	0.002758	9.92712	FLT1;ROR1;EPHB4;IGF2R	MF
mitogen-activated protein kinase kinase binding (GO:0031434)	0.003461	7.16089	FLT1;ROR1;BRAF;EPHB4	MF
MAP kinase kinase kinase activity (GO:0004709)	0.006567	11.2208	FLT1;ROR1;BRAF;EPHB4	MF
low-density lipoprotein receptor activity (GO:0005041)	0.007425	10.7596	LRP8;LRP12	MF
lipoprotein particle receptor activity (GO:0030228)	0.009672	9.81328	LRP8;LRP12	MF
phosphatidylinositol-3,5-bisphosphate binding (GO:0080025)	0.017945	9.25793	SH3PXD2B;COMMD1	MF
zinc ion transmembrane transporter activity (GO:0005385)	0.019534	8.34268	SLC39A11;SLC39A8	MF
transmembrane receptor protein kinase activity (GO:0019199)	0.021495	5.29236	FLT1;ROR1;EPHB4	MF
phosphatidylinositol-3,4-bisphosphate binding (GO:0043325)	0.022881	8.10465	PLEKHA2;COMMD1	MF
transition metal ion transmembrane transporter activity (GO:0046915)	0.038353	5.58833	SLC39A11;SLC39A8	MF
trans-Golgi network membrane (GO:0032588)	0.047443	5.15365	COG5;RHOBTB3;IGF2R	CC
