# Supplementary material for: CancerClock: A DNA Methylation Age Predictor to Identify and Characterize Aging Clock in Pan-Cancer
Source: Front Bioeng Biotechnol. 2019 Dec 4;7:388. doi: 10.3389/fbioe.2019.00388 (PMC6905170; doi:10.3389/fbioe.2019.00388)
Supplement: Supplementary file 6 [file Table_6.XLSX]

## Sheet: Sheet1
Supplementary Table S6. Analysis of the top 8 traits for enriched methylation sites.
Trait(s)	-log10(p)	Count	Ontology(s)	-log10(p)	Count
Aging	318.167	128	aging (GO:0007568)	>309	128
B Acute Lymphoblastic Leukemia1	50.8985	90	acute lymphoblastic leukemia (EFO:0000220)	50.8878	105
Hepatocellular carcinoma	47.9961	47	neoplasm of immature B and T cells (EFO:0002425)	50.8878	105
Helicobacter pylori infection	14.3594	12	childhood B acute lymphoblastic leukemia (EFO:1001946)	50.8878	105
Oral squamous cell carcinoma	8.83493	30	B-cell acute lymphoblastic leukemia (EFO:0000094)	50.8878	105
Asthma	8.04532	28	hematological system disease (EFO:0005803)	50.7228	105
Nasopharyngeal carcinoma	4.35695	6	lymphoid neoplasm (EFO:0001642)	50.7228	105
B Acute Lymphoblastic Leukemia2	2.66005	9	hepatocellular carcinoma (EFO:0000182)	47.9961	47
