# Supplementary material for: CancerClock: A DNA Methylation Age Predictor to Identify and Characterize Aging Clock in Pan-Cancer
Source: Front Bioeng Biotechnol. 2019 Dec 4;7:388. doi: 10.3389/fbioe.2019.00388 (PMC6905170; doi:10.3389/fbioe.2019.00388)
Supplement: Supplementary file 7 [file Table_7.XLSX]

## Sheet: Sheet1
Supplementary Table S7. Methylation age differences in diverse cancer types.
Cancer name	Age difference	Cancer name	Age difference	Cancer name	Age difference
UCS	47.5	SKCM	29.2	ESCA	23.8
OV	46.9	KIRP	28.7	COAD	23.7
UCEC	43.8	BRCA	28.5	PCPG	23.2
CHOL	38	THYM	27.8	KICH	22.1
SARC	36.1	CESC	27.4	KIRC	22
LGG	34.4	HNSC	27	READ	21
DLBC	33.5	BLCA	26.4	LUAD	20.6
UVM	32.2	LUSC	24.6	PAAD	19
LAML	31.9	STAD	24.5	PRAD	17.7
GBM	30.9	ACC	24.3	THCA	16
LIHC	29.3	MESO	23.9	TGCT	15.8
