# Supplementary material for: CancerClock: A DNA Methylation Age Predictor to Identify and Characterize Aging Clock in Pan-Cancer
Source: Front Bioeng Biotechnol. 2019 Dec 4;7:388. doi: 10.3389/fbioe.2019.00388 (PMC6905170; doi:10.3389/fbioe.2019.00388)
Supplement: Supplementary file 8 [file Table_8.xlsx]

## Sheet: Sheet1
Supplementary Table S8. Number of differential methylation sites between age-related cancer and normal samples.
Cancer name	Number of differential methylation sites	Cancer name	Number of differential methylation sites	Cancer name	Number of differential methylation sites	Cancer name	Number of differential methylation sites
CESC	77	PAAD	19	CHOL	12	LIHC	9
BRCA	38	COAD	18	HNSC	11	STAD	9
KIRC	22	UCEC	15	KIRP	11	READ	4
SARC	21	LUSC	13	LUAD	11	ESCA	1
