# Supplementary material for: CancerClock: A DNA Methylation Age Predictor to Identify and Characterize Aging Clock in Pan-Cancer
Source: Front Bioeng Biotechnol. 2019 Dec 4;7:388. doi: 10.3389/fbioe.2019.00388 (PMC6905170; doi:10.3389/fbioe.2019.00388)
Supplement: Supplementary file 9 [file Table_9.XLSX]

## Sheet: BLCA
Supplementary Table S9. Differential levels of some methylation sites
BLCA	P-values	FDR	log2(FC)
cg18451114	1.5951e-16	4.0037e-14	2.24029
cg24396691	1.11598e-18	2.92386e-16	3.04821
cg27011060	2.32064e-12	4.89655e-10	2.09666
cg22821947	7.63784e-18	1.96292e-15	2.10207
cg02630553	7.14762e-16	1.75117e-13	2.41856
cg03740978	4.42641e-25	1.23939e-22	2.78218
cg04786857	5.43738e-18	1.40828e-15	2.65513
cg22158769	2.84429e-20	7.82179e-18	2.66016
cg17188147	5.09843e-20	1.39187e-17	2.31048
cg18104012	1.46452e-17	3.73452e-15	2.11161
cg13914083	3.03244e-16	7.58109e-14	2.00277
cg17757602	5.20876e-26	1.46887e-23	2.77774
cg02578368	8.00941e-12	1.63392e-09	2.63852
cg04796181	2.4519e-14	5.56581e-12	2.6672
cg25987194	9.0443e-19	2.38769e-16	2.07118
cg22848598	1.60684e-20	4.45094e-18	2.17188
cg02182795	6.10309e-18	1.5746e-15	2.3088

## Sheet: CESC
CESC	P-values	FDR	log2(FC)
cg23605843	2.08911e-28	5.76594e-26	2.79692
cg18451114	8.83516e-06	0.00144013	2.89558
cg15566506	4.85169e-10	1.01886e-07	2.76602
cg21762820	5.83885e-23	1.58233e-20	2.34486
cg24396691	1.41218e-05	0.0022595	3.17386
cg18343474	7.21545e-14	1.71006e-11	2.31041
cg20429172	1.00672e-13	2.36579e-11	2.20766
cg26157385	9.57802e-15	2.3083e-12	2.60283
cg03400421	3.35566e-15	8.25493e-13	2.0163
cg22746058	8.54154e-16	2.1183e-13	2.7103
cg16541931	1.31079e-05	0.00211038	2.12726
cg25124276	4.91805e-16	1.22459e-13	4.19915
cg22740492	6.54042e-12	1.47814e-09	2.05627
cg13028700	6.50168e-08	1.24832e-05	2.77078
cg08715791	5.17299e-09	1.01908e-06	2.29341
cg22821947	5.8143e-30	1.63382e-27	4.65608
cg08153345	8.81729e-13	2.04561e-10	2.95107
cg08938906	2.45308e-19	6.40254e-17	2.08627
cg13600489	1.2977e-09	2.68625e-07	3.47721
cg05295557	2.45122e-06	0.000419158	4.29372
cg14186066	1.03644e-06	0.000185522	2.73894
cg12422450	1.41106e-10	3.01967e-08	2.75274
cg02630553	4.59133e-09	9.13674e-07	3.57657
cg11200929	2.03324e-12	4.67644e-10	2.9614
cg10534507	4.20762e-11	9.2147e-09	2.58057
cg06279276	1.5615e-06	0.000271701	2.34698
cg07850527	3.81066e-11	8.42156e-09	3.71421
cg17278864	1.42218e-09	2.92969e-07	3.22707
cg10157715	1.5465e-24	4.22196e-22	2.44648
cg03679521	5.90948e-19	1.53056e-16	2.21953
cg26161329	1.77718e-09	3.60767e-07	2.7895
cg03932361	6.54906e-28	1.80099e-25	3.12725
cg21927946	6.60789e-05	0.00991184	2.42252
cg20439889	5.2064e-08	1.00483e-05	2.25801
cg27093143	2.851e-07	5.33136e-05	3.61764
cg22517995	5.34556e-07	9.78237e-05	2.00279
cg00492868	4.93937e-11	1.07678e-08	2.83835
cg18673377	6.73921e-14	1.60393e-11	2.26415
cg19186145	8.62309e-14	2.03505e-11	4.67848
cg09676860	5.32564e-29	1.48585e-26	4.30595
cg10751726	1.29357e-21	3.45383e-19	4.20081
cg08077337	6.99459e-07	0.000127302	2.54981
cg15229481	2.95449e-14	7.06123e-12	2.06301
cg02501779	1.63015e-11	3.65154e-09	2.28499
cg06000883	5.94137e-12	1.34869e-09	2.95621
cg07581732	3.85043e-11	8.47094e-09	3.00857
cg02983163	1.66386e-06	0.000287847	2.63094
cg12451153	2.22813e-05	0.0034536	2.31801
cg17188147	8.40158e-06	0.00138626	2.96632
cg18104012	1.69304e-21	4.50348e-19	3.81958
cg10943458	2.70478e-07	5.08499e-05	3.06368
cg00481951	3.53703e-15	8.63036e-13	2.42468
cg05337137	4.60614e-09	9.13674e-07	2.46926
cg25397922	2.19354e-12	5.0232e-10	2.52526
cg05991454	9.85846e-16	2.43504e-13	4.07151
cg13914083	4.39267e-26	1.20359e-23	4.44708
cg22127570	1.46452e-13	3.42698e-11	2.46386
cg06782035	1.26511e-28	3.50435e-26	4.10772
cg19078576	5.17932e-06	0.000870126	2.91778
cg17757602	4.80691e-15	1.16327e-12	3.55665
cg22706610	1.43812e-12	3.32207e-10	3.09344
cg19456953	6.92472e-29	1.92507e-26	3.81103
cg06448705	8.82319e-24	2.39991e-21	2.49602
cg09054633	4.97013e-18	1.27732e-15	4.14503
cg07811644	2.66533e-09	5.35732e-07	2.80557
cg01230796	4.64359e-15	1.12839e-12	2.86602
cg02595760	2.60433e-20	6.87544e-18	2.3256
cg26335633	5.57301e-17	1.4044e-14	3.6839
cg25987194	3.60674e-08	6.99708e-06	2.45968
cg22282410	8.88237e-10	1.84753e-07	2.58535
cg07552803	6.82623e-17	1.71338e-14	2.24465
cg02154186	3.00339e-11	6.66752e-09	2.34883
cg22848598	1.65473e-05	0.00261447	2.53485
cg02182795	2.82395e-21	7.48346e-19	3.96603
cg12402251	8.80751e-12	1.98169e-09	2.22579
cg01026458	4.50771e-12	1.02776e-09	2.24519
cg10422777	9.2467e-17	2.31168e-14	2.25898

## Sheet: BRCA
BRCA	P-values	FDR	log2(FC)
cg18451114	2.90269e-59	7.69214e-57	2.84431
cg09547767	6.93522e-21	9.77866e-19	2.22184
cg04501188	6.73929e-11	6.06536e-09	2.15597
cg21144922	1.61542e-22	2.39082e-20	3.32293
cg24396691	7.70807e-46	1.84223e-43	3.39622
cg22746058	2.00617e-55	5.21604e-53	2.02433
cg22821947	3.84737e-36	7.8871e-34	2.80052
cg23445859	6.83771e-23	1.03249e-20	2.60191
cg13600489	6.9414e-36	1.39522e-33	2.44629
cg05295557	4.74648e-47	1.1439e-44	2.64118
cg06817516	3.08258e-57	8.13801e-55	2.76872
cg02630553	6.00593e-45	1.40539e-42	3.10083
cg14631834	1.84517e-38	3.94867e-36	2.98446
cg25332298	2.14312e-39	4.69342e-37	2.07931
cg27093143	1.38908e-32	2.61146e-30	2.56408
cg04786857	1.80236e-34	3.5146e-32	2.68747
cg22158769	1.7902e-52	4.56502e-50	3.25439
cg19186145	1.06988e-35	2.13976e-33	3.07756
cg08077337	4.53381e-39	9.8837e-37	2.40501
cg09410607	2.3342e-10	1.96073e-08	2.48601
cg15712559	1.93187e-50	4.77172e-48	2.61454
cg06000883	1.51572e-31	2.78892e-29	2.3422
cg07581732	7.47805e-35	1.47318e-32	2.03909
cg14944944	1.22383e-08	9.17874e-07	2.04938
cg17188147	9.03025e-19	1.17393e-16	2.46522
cg18104012	7.08015e-19	9.27499e-17	2.26859
cg25397922	2.2353e-31	4.09059e-29	2.28917
cg05991454	2.83538e-64	7.71224e-62	2.38759
cg17757602	3.4475e-52	8.75666e-50	3.12525
cg19456953	5.25191e-41	1.18168e-38	2.30997
cg02578368	1.29643e-12	1.2705e-10	2.28261
cg04796181	3.30232e-23	5.05256e-21	2.27818
cg25643118	1.58144e-23	2.46705e-21	2.18767
cg26335633	1.036e-38	2.2274e-36	2.21533
cg25987194	1.79873e-27	3.07583e-25	2.24092
cg00094518	3.29537e-25	5.2726e-23	2.01994
cg22848598	4.28619e-18	5.40059e-16	2.02437
cg02182795	6.73523e-49	1.63666e-46	2.40785

## Sheet: COAD
COAD	P-values	FDR	log2(FC)
cg24396691	9.30634e-15	2.0567e-12	2.9804
cg00467420	8.9514e-32	2.45268e-29	2.26998
cg06022942	2.52592e-06	0.000340999	2.1408
cg13814485	4.4917e-07	6.55788e-05	3.04856
cg01224891	6.75431e-07	9.65866e-05	2.38378
cg23445859	1.48418e-08	2.53796e-06	2.66856
cg02630553	4.03847e-17	9.40963e-15	3.1934
cg03740978	1.08141e-21	2.76841e-19	2.61133
cg27093143	2.23197e-06	0.000303548	2.05721
cg16832267	6.40324e-05	0.00760385	2.49084
cg19186145	3.77061e-12	7.3904e-10	2.13954
cg09410607	2.49915e-05	0.00309894	2.13571
cg17188147	1.00031e-30	2.73084e-28	3.25847
cg06782035	1.47746e-23	3.9005e-21	2.03481
cg19078576	1.00616e-13	2.13306e-11	2.66582
cg25643118	2.01241e-12	4.08519e-10	2.52181
cg25987194	1.33193e-11	2.5573e-09	2.42272
cg08550785	1.45895e-19	3.57443e-17	2.9743

## Sheet: KIRC
KIRC	P-values	FDR	log2(FC)
cg24396691	3.41575e-12	6.28498e-10	3.11575
cg22647713	6.47595e-14	1.30167e-11	2.43826
cg25124276	5.01641e-09	7.62495e-07	2.04397
cg19975933	2.64468e-18	6.24145e-16	3.21879
cg22821947	1.54054e-13	3.01946e-11	2.4467
cg02630553	6.48746e-17	1.48563e-14	2.71173
cg07850527	5.99515e-26	1.58872e-23	2.58091
cg14631834	2.48749e-18	5.89535e-16	2.49785
cg27093143	1.77781e-09	2.77338e-07	2.05263
cg04786857	3.15035e-11	5.3871e-09	2.00876
cg22158769	1.51712e-14	3.17077e-12	2.9505
cg19186145	2.32947e-09	3.58738e-07	2.06608
cg12943155	7.61628e-09	1.13483e-06	2.14597
cg06782035	9.53321e-17	2.17357e-14	2.14393
cg19078576	3.8711e-19	9.29064e-17	2.36753
cg07848601	1.25582e-17	2.92607e-15	3.44567
cg02578368	3.33008e-11	5.66114e-09	2.39203
cg25643118	6.26284e-16	1.40288e-13	2.30595
cg26118408	7.75693e-06	0.000791207	2.04352
cg00094518	5.21518e-26	1.38724e-23	2.45994
cg18751682	4.87863e-12	8.83031e-10	2.13314
cg07955995	4.29979e-26	1.14805e-23	2.31459

## Sheet: LUSC
LUSC	P-values	FDR	log2(FC)
cg27011060	3.98913e-31	1.11297e-28	2.38189
cg13028700	9.85973e-25	2.63255e-22	2.99095
cg02630553	1.2609e-09	2.59746e-07	2.0486
cg04786857	9.61719e-19	2.37545e-16	2.95099
cg22158769	3.63501e-21	9.30562e-19	3.72431
cg19186145	1.10748e-20	2.79085e-18	3.82771
cg09676860	9.29879e-16	2.19451e-13	2.15969
cg10751726	1.56689e-16	3.72919e-14	2.11015
cg17757602	5.90032e-27	1.60489e-24	2.71766
cg19456953	1.11408e-19	2.78521e-17	2.78516
cg04796181	1.14449e-11	2.49499e-09	2.21563
cg02182795	5.841e-16	1.38432e-13	2.26484

## Sheet: PAAD
PAAD	P-values	FDR	log2(FC)
cg13814485	2.70626e-07	6.25146e-05	2.83234
cg22647713	7.27346e-07	0.000160016	2.50798
cg01224891	1.6649e-05	0.00309671	2.25859
cg22821947	5.58799e-07	0.000124612	2.5801
cg05295557	4.09301e-07	9.29114e-05	2.13683
cg02630553	3.04302e-09	7.94229e-07	2.33222
cg22158769	5.25315e-11	1.42886e-08	2.97894
cg19186145	9.29119e-11	2.50862e-08	2.69025
cg17188147	2.16318e-06	0.000443453	2.15729
cg18104012	5.98341e-09	1.53774e-06	2.11241
cg08286012	2.96141e-05	0.00536016	2.12631
cg13914083	5.3112e-08	1.31187e-05	2.43099
cg17757602	1.92204e-13	5.40092e-11	2.15302
cg07848601	1.18629e-05	0.00223023	2.01393
cg22848598	1.10901e-08	2.81689e-06	2.11659
cg02637318	7.3107e-08	1.74726e-05	2.17034
cg02182795	2.13293e-07	4.96972e-05	2.12233
cg08550785	4.9491e-07	0.000111355	2.54105
cg21159778	5.57545e-09	1.44404e-06	2.49851

## Sheet: SARC
SARC	P-values	FDR	log2(FC)
cg09793172	1.50449e-05	0.00380637	2.11331
cg13028700	8.43924e-08	2.29547e-05	2.80774
cg19975933	1.11009e-07	2.99726e-05	3.20836
cg02630553	5.11416e-07	0.000137059	2.94073
cg14631834	2.4663e-05	0.00604244	2.40278
cg00234446	4.19253e-05	0.00993631	2.65489
cg27093143	3.50784e-05	0.00838373	2.94753
cg11846956	2.34274e-09	6.53624e-07	2.01846
cg22158769	3.19223e-08	8.81054e-06	3.06056
cg09676860	1.67772e-05	0.00421108	2.07948
cg21523251	4.01621e-06	0.00104823	2.28683
cg18533282	1.50716e-05	0.00380637	2.02971
cg06782035	1.78679e-05	0.00446697	2.39756
cg24884145	1.57518e-10	4.41049e-08	3.49752
cg20899581	2.02493e-05	0.00504208	2.11556
cg21282131	6.93077e-09	1.92675e-06	3.63575
cg10092878	3.26264e-07	8.77651e-05	2.61653
cg25987194	7.22314e-08	1.97192e-05	2.85399
cg26118408	7.19594e-06	0.00185655	3.20584
cg00094518	4.31063e-08	1.18542e-05	2.28731
cg18751682	2.98254e-05	0.00718791	2.18101
