# Supplementary material for: CancerClock: A DNA Methylation Age Predictor to Identify and Characterize Aging Clock in Pan-Cancer
Source: Front Bioeng Biotechnol. 2019 Dec 4;7:388. doi: 10.3389/fbioe.2019.00388 (PMC6905170; doi:10.3389/fbioe.2019.00388)
Supplement: Supplementary file 10 [file Table_10.XLSX]

## Sheet: Sheet1
Supplementary Table S10. Diferrential methylaiton sites were associated with survival in diverse cancers.
Cancer name	Methylation site
BRCA	cg19945840，cg07599881，cg12135344，cg23082387，cg19560758，cg13935689，cg05055766，cg07116393，cg04079139，cg01789150，cg08169949，cg02631838，cg00069002，cg13779907，cg13193455，cg13806070，cg03664992
CESC	cg12221565，cg13779907，cg03664992，cg24466241，cg08460435
CHOL	cg13935689
COAD	cg07599881，cg20692414
ESCA	cg19945840
HNSC	cg23082387，cg19560758，cg05055766
KIRC	cg23082387，cg03993263，cg04079139，cg04103761
KIRP	cg04898695，cg23082387
LIHC	cg08231710
LUAD	cg19560758，cg05055766
LUSC	cg23082387，cg19560758，cg05055766
PAAD	cg05055766，cg04578903
READ	cg08231710
SARC	cg23082387，cg19560758，cg20692414，cg05055766，cg03993263，cg27579609，cg07116393，cg09793172，cg10838091，cg04079139，cg04103761
STAD	cg19560758
UCEC	cg19945840，cg19560758
